# Supplementary material for: Evaluation of Acetabular Defects in Children with Cerebral Palsy: A Comparative Analysis of CT Measurements and Radiographic Parameters
Source: Children (Basel). 2025 Sep 17;12(9):1254. doi: 10.3390/children12091254 (PMC12468863; doi:10.3390/children12091254)
Supplement: Supplementary file 1 [file children-12-01254-s001.zip]

Archive with 1 entries (1 files):
- children-3822345-supplementary.pdf
